# Supplementary material for: The plantar proximal cortex of the third metatarsal bone shows raised longitudinal ridges at the suspensory ligament enthesis in normal equine isolated limbs – a radiographic, computed tomography, and MRI study
Source: Front Vet Sci. 2023 Nov 16;10:1265116. doi: 10.3389/fvets.2023.1265116 (PMC10687415; doi:10.3389/fvets.2023.1265116)
Supplement: Supplementary file 1 [file Table_1.xlsx]

## Sheet: Sheet1
Horses	Sex	Age	Weight	Breed	Limbs
1	Gelding	5	497	Belgian Warmblood	1 and 2
2	Gelding	3	553	Selle Français	3 and 4
2	Gelding	3	386	Arabian crossbred	5
4	Gelding	19	526	Belgian Warmblood	6
5	Mare	6	514	Westhpalen	7
6	Stallion	3	635	Belgian Warmblood	8
